# Supplementary material for: Identification of One O-Methyltransferase Gene Involved in Methylated Flavonoid Biosynthesis Related to the UV-B Irradiation Response in Euphorbia lathyris
Source: Int J Mol Sci. 2024 Jan 8;25(2):782. doi: 10.3390/ijms25020782 (PMC10815478; doi:10.3390/ijms25020782)
Supplement: Supplementary file 1 [file ijms-25-00782-s001.zip]

Archive with 2 entries (2 files):
- Supporting Information 1.pdf
- Supporting Information-2.xls
