# Supplementary material for: Identification of One O-Methyltransferase Gene Involved in Methylated Flavonoid Biosynthesis Related to the UV-B Irradiation Response in Euphorbia lathyris
Source: Int J Mol Sci. 2024 Jan 8;25(2):782. doi: 10.3390/ijms25020782 (PMC10815478; doi:10.3390/ijms25020782)
Supplement: Supplementary file 1 [file ijms-25-00782-s001.zip › Supporting Information-2.xls]

## Sheet: Methyltransferase squences
The methyltransferase squences from plants using in Figure 3B
>ElOMT1
MADTTTASGAATTTTDGEQKSRHQEVGHKSLLQSDALYQYILETSVYPTEPEAMKELREL
TAKHPWNIMTTSADEGQFLNMIIKLINAKKTMEIGVYTGYSLLATALALPEDGTILAMDI
NRENYELGLPIIEKAGVAHKIEFKEGPALPVLDDMVADEKNHGTYDFIFVDADKDNYLNY
HQRLIDLVKIGGVIGYDNTLWNGSVVAPPDAPLRKYVRYYRDFVWELNKALPADPRIEIC
MLPVGDGITLCRRIK
>HvF7OMT
MQDTSSTQHKSLPNNIIEMDMVTSMPLEANSNGQILQAEAELFCHSFGYLKSMALQSVVK
LRIPDVLHRYGGAASLPELLSTVPIHPNKLPYLPRLMKMLAAAGIFTAEDVPATVGDGEP
TTLYHLNAVSRLLVDDASVNGGASMSPCVLLGTVPLFLGASLKLHEWLQSEEQATTETPF
MLAHGGTLYGIGGRDSEFNTVFNKAMGASSEFVAALAVRECRDVFAGIKSLVDVAGGNGT
TARTIAEAFPYVKCSVLDLPQVIQGISSHGTVEFVAGDMMEFVPPAEAVLLKYVLHNWSD
QDCVKILTRCREAISHGEKAGKVIIIDTVVGSPSQQILESQVTMDLSMMMLFNGKVREEQ
NWHKIFLEAGFSHYKIHNVLGMRSLIEVQP
>AtOMT1
MGSTAETQLTPVQVTDDEAALFAMQLASASVLPMALKSALELDLLEIMAKNGSPMSPTEI
ASKLPTKNPEAPVMLDRILRLLTSYSVLTCSNRKLSGDGVERIYGLGPVCKYLTKNEDGV
SIAALCLMNQDKVLMESWYHLKDAILDGGIPFNKAYGMSAFEYHGTDPRFNKVFNNGMSN
HSTITMKKILETYKGFEGLTSLVDVGGGIGATLKMIVSKYPNLKGINFNLPHVIEDAPSH
PGIEHVGGDMFVSVPKGDAIFMKWICHDWSDEHCVKFLKNCYESLPEDGKVILAECILPE
TPDSSLSTKQVVHVDCIMLAHNPGGKERTEKEFEALAKASGFKGIKVVCDAFGVNLIELL
KKL
>ChOMT
MGNSYITKEDNQISATSEQTEDSACLSAMVLTTNLVYPAVLNAAIDLNLFEIIAKATPPG
AFMSPSEIASKLPASTQHSDLPNRLDRMLRLLASYSVLTSTTRTIEDGGAERVYGLSMVG
KYLVPDESRGYLASFTTFLCYPALLQVWMNFKEAVVDEDIDLFKNVHGVTKYEFMGKDKK
MNQIFNKSMVDVCATEMKRMLEIYTGFEGISTLVDVGGGSGRNLELIISKYPLIKGINFD
LPQVIENAPPLSGIEHVGGDMFASVPQGDAMILKAVCHNWSDEKCIEFLSNCHKALSPNG
KVIIVEFILPEEPNTSEESKLVSTLDNLMFITVGGRERTEKQYEKLSKLSGFSKFQVACR
AFNSLGVMEFYK
>CaOMT2
MGSTSSETQISPAQGSDEEANLLAMQLTSASVLPMVLKSAIELDLLEIIAKAGPDAFMSP
KDIASQLPTKNPDAHIVLDRILRLLASYSVLNCSLRNLPDGKVERLYGLAPVCKFLTKNE
DGVTLSDLCLMNQDKVLMESWYYLKDAVLEGGIPFNKAYGMNAFDYHGKDLRFNKIFNNG
MSSHSTITMKKILENYKGFEGLNSVVDVGGGIGATLNMIISKYPSIKGINFDLPHVIQDA
PAFPGVEHVGGDMFVSVPKGDAIFIKWICHDWSDEHCVKFLKNCYEALPVNGKVIVAESI
LPVTPDTSLASKVVIHVDCIMLAHNPGGKERTEQEFRALAKAAGFQGFQVVSSAFNTYIM
EFLKSA
>HvOMT1
MGSIAAGADEDACMYALQLVSSSILPMTLKNAIELGLLETLMSAGGKFLTPAEVAAKLPS
TANPEAPDMVDRMLRLLASYKVVSCRTEESKDGRLSRRYGAAPVCKYLTPNEDGVSMSAL
ALMNQDKVLMESWYYLKDAVLDGGIPFNKAYGMSAFEYHGTDPRFNRVFNEGMKNHSIII
TKKLLESYKGFEGLGTLVDVGGGVGATVGAIIARYPAVKGINFDLPHVISEAPAFPGVTH
IGGDMFQKVPSGDAILMKWILHDWSDEHCATLLKNCYDALPAHGKVVLVECILPVNPEAT
PEVQGVFHVDMIMLAHNPGGRERYEREFEALAKGAGFAAMKTTYIYANAWAIEFTK
>ZmOMT1
MGSTAGDVAAVVDEEACMYAMQLASSSILPMTLKNAIELGLLEVLQKEAGGGKAALAPEE
VVARMPAAPGDPAAAAAMVDRMLRLLASYDVVRCQMEDRDGRYERRYSAAPVCKWLTPNE
DGVSMAALALMNQDKVLMESWYYLKDAVLDGGIPFNKAYGMTAFEYHGTDSRFNRVFNEG
MKNHSVIITKKLLDFYTGFEGVSTLVDVGGGVGATLHAITSRHPHISGVNFDLPHVISEA
PPFPGVRHVGGDMFASVPAGDAILMKWILHDWSDAHCATLLKNCYDALPENGKVIVVECV
LPVNTEATPKAQGVFHVDMIMLAHNPGGKERYEREFRELAKGAGFSGFKATYIYANAWAI
EFIK
>TaCOMT1
MGSTAADMAASADEEACMYALQLVSSSILPMTLKNAIELGLLETLVAAGGKLLTPAEVAA
KLPSTANPAAADMVDRMLRLLASYNVVSCTMEEGKDGRLSRRYRAAPVCKFLTPNEDGVS
MAALALMNQDKVLMESWYYLKDAVLDGGIPFNKAYGMSAFEYHGTDPRFNRVFNEGMKNH
SIIITKKLLEVYKGFEGLGTIVDVGGGVGATVGAITAAYPAIKGINFDLPHVISEAQPFP
GVTHVGGDMFQKVPSGDAILMKWILHDWSDEHCATLLKNCYDALPAHGKVVLVECILPVN
PEATPKAQGVFHVDMIMLAHNPGGRERYEREFEALAKGAGFKAIKTTYIYANAFAIEFTK
>ObFOMT1
MGRDEEAAAQAEAWNHGFGFIKTSVIKTAIELEIPDILHNQGGPLSLSALSSAVGVPPDR
LHRIMRFLAHHGVSKKTASPPGESDYYYAETAVSRSLTKDNLGPFVLLQGAQRGPSACIT
AQGLKSRERPGVEELGSDPLYEDPIFTEKVFRDAMTCHARVTTSAVIENYGEGFRGVGSL
VDVGGSYGMTLGMLVEAFPWIRGICYDLPPVVAKAKPLHGVEFVAGSMFESVPKADVIML
MFVLHNWSDNECIDILKRCKEAIPAETGRLMIIDAIIDEDGEGDEFAGARLGLDVTMMAV
TYEGKERTHREWAYILTEAGFRKYVVNNIKALESLIEAYP
>CdFOMT5
MGSIVDGERDQSFAYASQLVMGTVLPMAIQAVYELGIFEILDKVGPGAKLCASDIAAQLL
TKNKDAPMMLDRILRLLASYSVVECSLDASGARRLYSLNSVSKYYVPNKDGVLLGPLLQM
NQDKVLLESWSQLKDAILEGGIPFNRAHGVHIFEYAGLDPKFNKRFNTAMYNYTSLVLSN
ILESYKGFDNIKQLVDVGGSLGVTLQAITTKYPYIKGINFDQPHVIDHAPPHPRIEHVGG
DMFQSVPKGDAIIMKSVLHDWDDEHCLKLLKNCYKSIPEDGKVIVVESMLPEVPNTSIES
KSNSHLDVLMMIQSPGGKERTRHEFMTLATGAGFGGISCELAIGSLWVMEFYK
>CrOMT2
MGSTSSETQISPAQGSDEEANLLAMQLTSASVLPMVLKSAIELDLLEIIAKAGPDAFMSP
KDIASQLPTKNPDAHIVLDRILRLLASYSVLNCSLRNLPDGKVERLYGLAPVCKFLTKNE
DGVTLSDLCLMNQDKVLMESWYYLKDAVLEGGIPFNKAYGMNAFDYHGKDLRFNKIFNNG
MSSHSTITMKKILENYKGFEGLNSVVDVGGGIGATLNMIISKYPSIKGINFDLPHVIQDA
PAFPGVEHVGGDMFVSVPKGDAIFIKWICHDWSDEHCVKFLKNCYEALPVNGKVIVAESI
LPVTPDTSLASKVVIHVDCIMLAHNPGGKERTEQEFRALAKAAGFQGFQVVSSAFNTYIM
EFLKSA
>PfOMT3
MKNSSTDEDLSIFAMQVATSSIVPRALKAVIELDLLEMMKKAGRPLSTSEMAAQIQATNP
EAALMIDRILRVLIASNILECTTAASHGGAERLYSLAPVCKFFTKNDDGVSWAPLFLMIQ
DRVFTEAWDHVKDAIVEGGIPFNIAHGMSGFEYPATDPRYNKIFNQAMSDESTMFMHKIL
ELYDGFDGLKSVVDVGGGIGASLKMIITKYPSIQAINFDLPHVIQNAPSHPGLEHRSGDM
FVSVPTGDAILLKWIIHNWSDGHCLKLLKNCYEALPEKGKVIIADRILPETENYKEASAS
VDLAGDALMLTLFTGGKERAEAEFQALAKASGFKHFRKVCCAFSTWIMELYK
>GmIOMT1
MVFCGNSTEESELHHAQIHLYKHVYNFVSSMALKSAMELGIADVIHSHGKPMTISELSSA
LKLHPSKVSVLQRFLRLLTHNGFFAKTILPSKNGVEGGEEIAYALTPPSKLLIRNKSICL
APIVKGALHSSSLDMWHSSKKWFSEDKELTLYESATGESFWDFLNKTTESDTLGMFQDAM
AADSKVFKLALEECKHVFEGLGSLVDVGGGTGVVTRLISETFPHLKCTVFDQPQVVANLT
GNENLNFVGGDMFKSIPSADAVLLKWVLHDWNDELSVKILKNCKEAISGKGKEGKVIIID
IAIDEVGDDREMTELKLDYDLVMLTMFNGKEREKKEWEKLIYEAGFSNYKIIPICGFKSL
IEVYP
>ZvCCoAOMT
MATPTGETQPAKHQEVGHKSLLQSDALYQYILETSVYPREPQPMKELRRITAKHPWNLMT
TSADEGQFLNLLLKLINAKNTMEIGVYTGYSLLSTALALPEDGKILALDINRENYEIGLP
IIQKAGVAHKIDFREGPALPLLDQMLQDEKCHGSFDFIFVDADKDNYLNYHKRLIDLVKF
GGVIGYDNTLWNGSLVAPADAPLRKYVRYYRDFVLELNKALAVDPRVEICQLPVGDGITL
CRRIS
>GlSOMT9
MANEEEQKNHLFGIKDLGHKTLLQSDALYQYILETSVYPREHECLKEIRKMTAKHPLNIM
ATPADEGQLLSMLVKLTNSKNALEIGVFTGYSLLSTALALPPDGKILALDVNREYYELGL
PIIQKAGVAHKIDFREGPALPFLDEMLKDENKKGSLDFVFVDADKDNYLNYHKRVLELVK
IGGLIGYDNTLWAGSVAAPPDAPLMDYIKPLRGHVMELNKYLAQDSRIEICQLPVGDGIT
LCRRII
>AnthOMT
MAEKSGHGSILRSEALKKYILETSVYPREHELLKELTQASFDKYKIVSLMGVPRDEGQFL
SMLLKIMNAKKTMEIGVFTGYSLLTTALALPEDGKVIAIDPDKDAYEVGLPFIKKAGVEH
KIQFIQSQALPVLEKLLNEKEEGTFDFIFIDADKENYLKYHEIVLKLVKVGGVVGYDNTL
WFGTVALSEDDPMPPGLKALRGVVREINTFLANDPRIEMSQLSIGDGLTLCRRLY
>PaMTH1
GHMLGSILPFNEETADRVSAYCEKNSHGIPDALVEHWEWTRTRFPDADKMSSRLQGSWMI
FTARDRKPKRILEIGCYSGYSALAWYEGTRDTKAEIVTLEYSPKMIAASREAFKKYGVGD
RVKLIEGPAENTLKTLEGEFDLIFVDANKDGYAGYVKTILDQGLLSANGIILCDNVFARG
LTIGPDCAPWLNDHVRPYWNGCGQALDKFSAGLMEDPRIDVLLLPVFDGVTQIRWKDGAQ
RA
>SbCCoAOMT
MHHHHHHSSGTDDDDKAMATTATEAAKAAPAEQANGNANGEQKTRHSEVGHKSLLKSDDL
YQYILDTSVYPREPESMKELREITAKHPWNLMTTSADEGQFLNMLIKLIGAKKTMEIGVY
TGYSLLATALALPEDGTILAMDINRENYELGLPCIEKAGVAHKIDFREGPALPVLDDLIA
DEKNHGSFDFVFVDADKDNYLNYHDRLLKLVKLGGLIGYDNTLWNGSVVLPDDAPMRKYI
RFYRDFVLVLNKALAADERVEICQLPVGDGVTLCRRVK
>PaCCoAOMT1
MSANVERENNGQEGEEAKKGRHMGVGHKSLLQSDALFQYILETSVYPREPAPLRELREMT
AKHPWNLMTTSADEGQFLMLLVKLINAKNTIELGVYTGYSLLSTALALPEDGKIIAMDIH
RKNYELGVPFMEKAGVHHKIDFREGQGITLLEELMQDEKNIGFFDFVFVDADKDNYLNYH
ERIMKLVKVGGLIGYDNTLWNGSVAAPDDTPYPKYVKYYKPFVMELNTALAADPRIEISM
VPVGDGITLCRRLE
>AaCCoAOMT
MATNGETKTESTNGEQVSRHQEVGHKSLLQSDALYQYILETSVYPREPEAMKELREVTAK
HPWNIMTTSADEGQFLNMLLKLVNAKNTMEIGVFTGYSLLATALALPEDGKILAMDINRD
NYEVGLPIIEKAGVAHKIEFKEGPALPVLDEMIAEGKYHGTYDFIFVDADKDNYINYHKR
LIDLVKVGGLIGYDNTLWNGSVVAPPDAPLRKYVRYYRDFVLELNKALAADPRIEICMLP
VGDGITLCRRVS
>EpCCoAOMT
MAETTTTTEAAATTNNEQQSRHQEVGHKSLLQSDALYQYILETSVYPREPESMKELRELT
AKHPWNIMTTSADEGQFLNMIIKLINAKKTMEIGVYTGYSLLATALALPEDGTILAMDIN
RENYELGLPIIEKAGVAHKIEFKEGPALPVLDDMVADEKNHGTYDFIFVDADKDNYLNYH
QRLIDLVKVGGVIGYDNTLWNGSVVAPVDAPLRKYVRYYRDFVWELNKALPADPRIEICM
LPVGDGITLCRRIK
>IiOMT1
MATTTTEATKTSTNGEDKQSQNLRHQEVGHKSLLQSDDLYQYILETSVYPREPESMKELR
EVTAKHPWNIMTTSADEGQFLNMLIKLINAKNTMEIGVYTGYSLLATALALPEDGKILAM
DVNRENYELGLPIIEKAGVAHKIDFREGPALPVLDQLVADEKNHGTYDFIFVDADKDNYI
NYHKRLIDLVKVGGVIGYDNTLWNGSVVAAPDAPMRKYVRYYRDFVLELNKALAADPRIE
ICMLPVGDGITICRRIN
>IiOMT2
MANEIPSKGILKSEALKQYILETSAYPREHELLKELRKATVHKYGNLSEMEVPVDEGHFL
SMLLKIMNAKNTLELGVFTGYSLLTTALALPEDGRITAIDIDKEAYEVGLEFIKKAGVDH
KINFIHSDGIKALDQLVNDNEEFDFAFADADKSNYVNFHERLLKLVKVGGIIAFDNTLWF
GFVAEDEEGVPEYMREYREALIEFNKKLALDTRVEVSQISIGDGVTLCRRLI
>IiOMT3
MGSTAETQITPVQVTDDEAALFAMQLASASVLPMVLKSALDLDLLEIMAKNSSPMSPSEI
ASKLQTKNPEAPVMLDRILRLLTSYSILTCSNRTIPGGDGVERIYGLGPVCKYLTKNEDG
VSIAALCLMNQDKVLMESWYHLKDAILDGGIPFNKAYGMSAFEYHGKDLRFNTVFNNGMS
NHSTITMKKILETYKGFEGLTSLVDVGGGIGATLKMIVSKYPNLKGINFDLPHVIEEATS
HPGIEHVGGDMFVSVPKGDAIFMKWICHDWSDEHCVKFLKNCYESLPEDGKVILAECILP
ETPDSSLSTKQVVHVDCIMLAHNPGGKERTEKEFEALAKGSGFKGINVACNAFGVYVIEL
LKKI
>ClOMT
MASDSKNGEQHRHQEVGHKSLLQSDALYQYILETSVYPREPEAMKELRDITAKHPWNLMT
TSADEGQFLGMLLKLINAKNTMEIGVYTGYSLLATALALPDDGKILAMDINRENYEIGLP
VIQKAGVAHKIDFREGPALPVLDQLLEDAKNHGSFDFVFVDADKDNYINYHKRLLELVKV
GGVIAYDNTLWNGSVVAPPDAPMRKYIRYYRDFVLELNKALAADERIEICQLPVGDGVTI
CRRVK
>MpOMT
MANNGEQNQTEAGRHQEVGHKSLLQSDALYQYILETSVYPREPEAMKELRELTAKHPWNI
MTTSADEGQFLNMLLKLINAKNTMEIGVYTGYSLLATALAIPEDGKILAMDINRENYELG
LPVIKKAGVDHKIEFREGPALPVLDEMVKDEKNHGSYDFIFVDADKDNYINYHKRLIDLV
KVGGVIGYDNTLWNGSVVAPPDAPLRKYVRYYRDFVLELNKALAADPRIEICMLPVGDGI
TLCRRIK
>BrF3'OMT
MGSTAETQITPVQVTDDEAALFAMQLASASVLPMVLKSALDLDLLEIMAKNSSPMSPSEI
ASKLQTKNPEAPVMLDRILRLLTSYSILTCSNRTIPGGDSVERIYGLGPVCKYLTKNEDG
VSIAALCLMNQDKVLMESWYHLKDAILDGGIPFNKAYGMSAFEYHGKDLRFNTVFNNGMS
NHSTITMKKILETYKGFEGLTSLVDVGGGIGATLKMIVSKYPDLKGINFDLPHVIEEATS
HPGIDHVGGDMFVSVPKGDAIFMKWICHDWSDEHCVKFLKNCYEALPEDGKVILAECILP
ETPDSSLSTKQVVHVDCIMLAHNPGGKERTEKEFEALAKGSGFKGINVACNAFGVYVIEL
LKKM
>MeOMT1
MAPEALTRTWTFLTAMTSSTLWREGQAGDGREQELLTHVLKNAEKNPQSVMKAIDQYAQR
SWLMNIGEEKGLILDQALTDRKPKVVLELGAYVGYSAVRISAQLDQPGAKVISLEMSAEN
SNITRQVVAHAGLSDKVQVVEGILKDKVEELKRLLHELNATTFDFVFLDHDKNYYLSDFL
ILKEHGLVGKGTVLFADNMKIPGSPLYRDYVMKTNADDFDTVEHKTRFEYLRWLPDSVVI
STCK
>PaF6OMT
MAPEVLSRTWSCITALASSTIWREGHAGDGREKLLLKSVLDNAEKNPQSVMRTIDQFARR
SWLMNIGDDKGLLLDRAVSNRKPRVVLELGAYVGYSAVRIASQLDEGSKLISLEMSAENS
NITRQVVHHAGLADKVQVVEGFLKDKVEEVQRLLQELNAKTFDFVFIDHDKNCYLPDFLI
LKEHGLVGKGTVLFADNMKIPGSPEYRDYVQKNVDDFETIEHKTRFEYFSWLPDSVVIST
LK
>HmOMT1
MAPEIISRTFSFISAMVNSSTRKLGQAGDGREQALLKHVLEVAEKNPQSVLNTIDKYAQR
TWLMNIGDDKGTILDTALTKCNPKTVLELGAYCGYSAVRIASQLPPGSKLISVEMSPQNV
SIARQIVEHAGLSSKVTVIEGILSTKVEEVKTQLHAANAKFFDFVFIDHDKNCYLPDVLL
LKEQGMIEKGTVLFADNMKIPGSPKYRSYLKAHSNEFETVEHNCSFEYLKFLPDSVVIST
CK
>PsOMT1
MGSASESSEMNAKIVNEDEWLLGMELGNFSCVPMAMKAAIELDVLQIIANAGNSVQLSPR
QIVAHIPTTNPDAAITLDRILRVLASHSVLSCSVTTDENGKAERLYGLTPLCKYLVKNQD
GVSLAPLVLMNQDKVLMESWYYLKDAVLDGSQPFTKAHGMNAFEYPAMDQRFNRVFNQGM
AEHSTMLMNKILDTYEGFKEVQELVDVGGGVGSTLNLIVSKYPHISGINFDMPHVVADAP
HYPAVKHVGGDMFDSVPSGQAIFMKWILHDWSDDHCLRLLKNCHKALPEKGKVIVVDTIL
PVAAETSPYARQGFHIDLLMLAYNPGGKERTEQEFRDLAKEVGFAGGVKPVCCVNGMWVM
EFHK

## Sheet: Differential TFs of TOP 20
Differential expression of the top 20 transcription factors after UV-B irradiation of Euphorbia lathyris
Gene ID	Treatment	Control	Base Mean A	Base Mean B	Base Mean	log 2 Fold Change	lfcSE	Stat	p value	Padj	Diff Type	TF_family
Elat0014050.1	ELC-UV3h	ELC-UV0h	1561.06	0.770706	780.913	11.204	1.03434	10.8321	2.43e-27	7.14e-26	Up	HSF
Elat0014090.1	ELC-UV3h	ELC-UV0h	2039.16	1.28267	1020.22	10.5941	0.738019	14.3548	9.94e-47	5.88e-45	Up	HSF
Elat0014030.1	ELC-UV3h	ELC-UV0h	210.055	0	105.027	10.1499	1.20749	8.40575	4.25e-17	7.01e-16	Up	HSF
Elat0000300.1	ELC-UV3h	ELC-UV0h	2016.04	2.5968	1009.32	9.58489	0.682305	14.0478	7.95e-45	4.39e-43	Up	HSF
Elat0370000.1	ELC-UV3h	ELC-UV0h	56.5434	0	28.2717	8.2572	1.24863	6.61301	3.77e-11	3.88e-10	Up	Dof
Elat0014100.1	ELC-UV3h	ELC-UV0h	818.395	3.19371	410.795	8.09859	0.513514	15.7709	4.93e-56	3.85e-54	Up	HSF
Elat0013990.1	ELC-UV3h	ELC-UV0h	1961.16	10.4262	985.795	7.66327	0.300043	25.5406	6.98e-144	3.86e-141	Up	HSF
Elat0014120.1	ELC-UV3h	ELC-UV0h	31904.7	187.941	16046.3	7.41503	0.135549	54.7038	0	0	Up	HSF
Elat0014150.1	ELC-UV3h	ELC-UV0h	4578.23	31.8109	2305.02	7.20329	0.207069	34.787	3.82e-265	9.24e-262	Up	HSF
Elat0287920.1	ELC-UV3h	ELC-UV0h	51.4262	0.385353	25.9058	7.15799	1.24646	5.74265	9.32e-09	7.4e-08	Up	WRKY
Elat0165330.1	ELC-UV3h	ELC-UV0h	176.162	3185.03	1680.6	-4.17762	0.19633	-21.2786	1.79e-100	3.77e-98	Down	NAC
Elat0336410.1	ELC-UV3h	ELC-UV0h	1.65191	30.3191	15.9855	-4.18973	0.878463	-4.76939	1.85e-06	1.05e-05	Down	C3H
Elat0395640.1	ELC-UV3h	ELC-UV0h	111.525	2039.03	1075.28	-4.19141	0.168107	-24.9329	3.27e-137	1.66e-134	Down	ARF
Elat0388440.1	ELC-UV3h	ELC-UV0h	0.970874	22.459	11.7149	-4.51751	1.0844	-4.16591	3.1e-05	0.000140732	Down	E2F/DP
Elat0305290.1	ELC-UV3h	ELC-UV0h	0.670891	17.0039	8.8374	-4.6762	1.24772	-3.74778	0.000178405	0.000691998	Down	B3
Elat0132780.1	ELC-UV3h	ELC-UV0h	408.917	11244.3	5826.6	-4.78102	0.125453	-38.1102	0	0	Down	WRKY
Elat0343890.1	ELC-UV3h	ELC-UV0h	4.2899	124.292	64.2911	-4.8602	0.908352	-5.35057	8.77e-08	6.13e-07	Down	DBB
Elat0353650.1	ELC-UV3h	ELC-UV0h	193.29	6127.72	3160.5	-4.98627	0.16509	-30.2033	2.14e-200	2.59e-197	Down	WRKY
Elat0062100.1	ELC-UV3h	ELC-UV0h	33.5519	1245.15	639.349	-5.21272	0.196728	-26.4971	1.05e-154	8.09e-152	Down	WRKY
Elat0244270.1	ELC-UV3h	ELC-UV0h	0	33.1309	16.5655	-7.50005	1.34817	-5.56314	2.65e-08	1.98e-07	Down	bHLH
